# Supplementary material for: Light-activated mitochondrial fission through optogenetic control of mitochondria-lysosome contacts
Source: Nat Commun. 2022 Jul 25;13:4303. doi: 10.1038/s41467-022-31970-5 (PMC9314359; doi:10.1038/s41467-022-31970-5)
Supplement: Supplementary file 8 — Source Data File [file 41467_2022_31970_MOESM8_ESM.xlsx]

## Sheet: Figure 1d
					1					2					3
				Distance/nm	LAMP–mCherry–CRY2	TOM20–CIB–GFP			Distance/nm	LAMP–mCherry–CRY2	TOM20–CIB–GFP			Distance/nm	LAMP–mCherry–CRY2	TOM20–CIB–GFP
				0	8	25			0	0	0			0	0	0
				9.434	8	25			9.39	0	0			9.434	0	0
				18.868	8	25.312			18.779	0	0			18.868	0	0
				28.302	8	25.0255			28.169	0	0			28.302	0	0
				37.736	8	25.5473			37.559	0	0			37.736	0	0
				47.17	8	25.8292			46.948	0	0			47.17	0	0
				56.604	8	26			56.338	0	0			56.604	0	0
				66.038	8	26			65.728	0	0			66.038	0	0
				75.472	8	26.2256			75.117	0	0			75.472	0	0
				84.906	8	26.5451			84.507	0	0			84.906	0	0
				94.34	8	26.8641			93.897	0	0			94.34	0	0
				103.774	8	27.1699			103.286	0	0			103.774	0	0
				113.208	8	27.4102			112.676	0	0			113.208	0	0
				122.642	7.777	27.8416			122.066	0	0			122.642	0	0
				132.075	7.58	28.2336			131.455	0	0			132.075	0	0
				141.509	8	29.0228			140.845	0	0			141.509	0	0
				150.943	7.827	29.0996			150.235	0	0			150.943	0	0
				160.377	8	29.5143			159.624	0	0			160.377	0	0
				169.811	8	30.0022			169.014	0	0			169.811	0	0
				179.245	8	29.9931			178.404	0	0			179.245	0	0
				188.679	8	30.4559			187.793	0	0			188.679	0	0
				198.113	8.152	31.0292			197.183	0	0			198.113	0	0
				207.547	8.679	31.7956			206.573	0	0			207.547	0	0
				216.981	8.878	32.3921			215.962	0	0			216.981	0	0
				226.415	9	32.8905			225.352	0	0			226.415	0	0
				235.849	9	33.6314			234.742	0	0			235.849	0	0
				245.283	9	34.5766			244.131	0	0			245.283	0	0
				254.717	9	35.12			253.521	0	0			254.717	0	0
				264.151	9	35.4228			262.911	0	0			264.151	0	0
				273.585	9	35.9927			272.3	0	0			273.585	0	0
				283.019	9	36.5218			281.69	0	0			283.019	0	0
				292.453	9	36.9517			291.08	0	0			292.453	0	0
				301.887	9	37.1504			300.469	0	0			301.887	0	0
				311.321	9	37.4745			309.859	0	0			311.321	0	0
				320.755	9	37.9623			319.249	0	0			320.755	0	0
				330.189	9	38.053			328.638	0	0			330.189	0	0
				339.623	9	38.3066			338.028	0	0			339.623	0	0
				349.057	9	37.9995			347.418	0	0			349.057	0	0
				358.491	9	38.6042			356.808	0	0			358.491	0	0
				367.925	9	38.9098			366.197	0	0			367.925	0	0
				377.358	9	39.0059			375.587	0	0			377.358	0	0
				386.792	9	39.7555			384.977	0	0			386.792	0	0
				396.226	9.251	40.2506			394.366	0	0			396.226	0	0
				405.66	9.658	40.6576			403.756	0	0			405.66	0	0
				415.094	9.881	41.4186			413.146	0	0			415.094	0	0
				424.528	10	41.7141			422.535	0	0			424.528	0	0
				433.962	10	42.4818			431.925	0	0			433.962	0	0
				443.396	10	42.8473			441.315	0	0			443.396	0	0
				452.83	10	43.3723			450.704	0	0			452.83	0	0
				462.264	10.318	44			460.094	0	0			462.264	0	0
				471.698	11	44			469.484	0	0			471.698	0	0
				481.132	11	44.208			478.873	0	0			481.132	0	0
				490.566	11.153	45			488.263	0	0			490.566	0	0
				500	12	45.0985			497.653	0	0			500	0	0
				509.434	12	46			507.042	0	0			509.434	0	0
				518.868	12	46			516.432	0	0			518.868	0	0
				528.302	12.934	46.9343			525.822	0	0			528.302	0	0
				537.736	13	47			535.211	0	0			537.736	0	0
				547.17	13	47.8248			544.601	0	0			547.17	0	0
				556.604	13.77	48.7701			553.991	0	0			556.604	0	0
				566.038	14	49			563.38	0	0			566.038	0	0
				575.472	14	49.6606			572.77	0	0			575.472	0	0
				584.906	14	50.6058			582.16	0	0			584.906	0	0
				594.34	14	51			591.549	0	0			594.34	0	0
				603.774	14	51.4963			600.939	0	0			603.774	0	0
				613.208	14	52			610.329	0	0			613.208	0	0
				622.641	14	52.3869			619.718	0	0			622.641	0	0
				632.076	14	53			629.108	0	0			632.076	0	0
				641.509	14	53.2774			638.498	0	0			641.509	0	0
				650.943	14	54			647.887	0	0			650.943	0	0
				660.377	14	54.1679			657.277	0	0			660.377	0	0
				669.811	14	55.1131			666.667	0	0			669.811	0	0
				679.245	14	56			676.056	0	0			679.245	0	0
				688.679	14	56.0037			685.446	0	0			688.679	0	0
				698.113	14	56.9489			694.836	0	0			698.113	0	0
				707.547	14	57			704.225	0	0.818			707.547	0	0
				716.981	14.576	57.8394			713.615	0	1			716.981	0	0
				726.415	15	58			723.005	0	1.501			726.415	0	0
				735.849	15	58.7299			732.394	0	2			735.849	0	0
				745.283	15	59			741.784	0	2			745.283	0	0
				754.717	15	59			751.174	0	2			754.717	0	0
				764.151	15	59.5657			760.563	0	2.55			764.151	0	0
				773.585	15	60			769.953	0	3.21			773.585	0	0
				783.019	15	60			779.343	0	3.962			783.019	0	0
				792.453	15.114	60.2847			788.732	0.072	4.546			792.453	0	0
				801.887	15.745	60.7449			798.122	0.704	5.851			801.887	0	0
				811.321	16	61.2728			807.512	1	7.155			811.321	0	0
				820.755	16	62.0615			816.901	1	8.459			820.755	0	0
				830.189	16	62.6599			826.291	1	10.686			830.189	0	0
				839.623	16	63.1161			835.681	1.881	12.067			839.623	0	0
				849.057	16	64.073			845.07	2	14.144			849.057	0	0
				858.491	16	65			854.46	2.698	15.675			858.491	0	0
				867.924	16	65			863.85	3.222	16.979			867.924	0	0
				877.359	16.189	65.9277			873.239	3.88	18.832			877.359	0	0
				886.792	16.533	66			882.629	4.588	20.588			886.792	0	0
				896.226	16.971	66.7993			892.019	5.892	22.291			896.226	0	0
				905.66	17.136	67			901.408	6.913	24.196			905.66	0	0
				915.094	17.847	67			910.798	7.438	25.75			915.094	0	0
				924.528	18	67			920.188	8.11	27.804			924.528	0	0
				933.962	18	67.6462			929.577	9	29.209			933.962	0	0
				943.396	18	68			938.967	9	31.428			943.396	0	0
				952.83	18	68.4708			948.357	9	32.94			952.83	0	0
				962.264	18	69.4161			957.746	9.75	34.897			962.264	0	0
				971.698	18	70.1648			967.136	9.896	36.325			971.698	0	0
				981.132	18	70.8482			976.526	10	38.356			981.132	0	0
				990.566	18	71.331			985.915	10	39.652			990.566	0	0
				1000	18	72.1971			995.305	10.577	40.958			1000	0	0
				1009.43	18	73			1004.7	11.019	42.522			1009.43	0	0.411
				1018.87	18	73.0876			1014.09	11.667	44.095			1018.87	0	1
				1028.3	18	74			1023.47	12.353	45.634			1028.3	0	1.166
				1037.74	18	74			1032.86	13.049	47.327			1037.74	0	2.131
				1047.17	18	74			1042.25	13.645	48.758			1047.17	0.095	3.095
				1056.6	18	74			1051.64	14	50.07			1056.6	1	4.033
				1066.04	18	74			1061.03	14.312	51.42			1066.04	1.005	4.841
				1075.47	18	74.7662			1070.42	14.691	53.649			1075.47	1	5.99
				1084.91	18	75			1079.81	15	54.905			1084.91	1.955	7.279
				1094.34	18	75			1089.2	15	55.83			1094.34	2	8.888
				1103.77	18	75			1098.59	15	56.755			1103.77	2.884	10.769
				1113.21	18.177	75.1774			1107.98	15	57.746			1113.21	3.849	12.829
				1122.64	18.822	75.8216			1117.37	15	58.354			1122.64	4.321	15.837
				1132.08	19.421	76			1126.76	15	58.983			1132.08	4.924	18.216
				1141.51	20.376	76.3759			1136.15	15	59.643			1141.51	5.744	21.153
				1150.94	21.321	77			1145.54	15	60.275			1150.94	6.132	23.603
				1160.38	22.533	77.2664			1154.93	15	61.031			1160.38	6.82	26.47
				1169.81	24.423	78.153			1164.32	15	61.711			1169.81	7	28.99
				1179.24	26.157	78.5547			1173.71	15	62.858			1179.24	7.589	31.773
				1188.68	27.204	79.1677			1183.1	15	63.3			1188.68	8	34.377
				1198.11	29.095	80.0474			1192.49	15	64.005			1198.11	8	37.103
				1207.55	30.985	80.9927			1201.88	15	64.928			1207.55	8.497	40.146
				1216.98	32.876	81.938			1211.27	15	65			1216.98	9.015	43.42
				1226.41	34.766	82.6569			1220.66	15	65.59			1226.41	9.597	46.578
				1235.85	36.285	83.2774			1230.05	15	66.093			1235.85	10.392	49.956
				1245.28	38.519	83.8978			1239.44	15	66.51			1245.28	11.294	53.719
				1254.72	40.438	84.5182			1248.83	15	66.889			1254.72	12.322	57.141
				1264.15	42.328	85.1387			1258.22	15.13	67.268			1264.15	13.286	60.563
				1273.59	44.828	85.6679			1267.61	15.792	67.647			1273.59	14.251	63.985
				1283.02	47.664	85.922			1276.99	16.026	68.009			1283.02	15.406	67.191
				1292.45	50.25	86.25			1286.38	16.56	68.405			1292.45	17.181	69.803
				1301.89	53.161	86.5424			1295.78	17.145	68.784			1301.89	18.205	72.758
				1311.32	55.839	86.9088			1305.16	18.162	69.018			1311.32	19.892	75.599
				1320.76	58.322	87.1765			1314.55	18.558	69.541			1320.76	22.015	78.156
				1330.19	60.843	87.2007			1323.94	18.997	69.92			1330.19	23.311	81.319
				1339.62	63.679	86.8759			1333.33	19.921	70			1339.62	26.01	84.477
				1349.06	66.42	86.5511			1342.72	20.55	70			1349.06	27.94	87.636
				1358.49	69.034	86.2263			1352.11	21	70.057			1358.49	30.795	91.719
				1367.92	71.186	85.9015			1361.5	21.662	70.809			1367.92	33.952	95.181
				1377.36	74.022	85.5766			1370.89	22.588	71			1377.36	37.111	98.628
				1386.79	76.858	85.2518			1380.28	23.706	71.607			1386.79	40.269	102.231
				1396.23	79.62	84.927			1389.67	25.01	72.251			1396.23	43.427	105.427
				1405.66	82.131	84.6022			1399.06	26.332	72.969			1405.66	47.344	108.061
				1415.09	84.642	85.0657			1408.45	27.619	73.523			1415.09	51.467	110.902
				1424.53	87.153	84.2063			1417.84	28.985	74.152			1424.53	55.478	113.214
				1433.96	89.664	83.6277			1427.23	30.227	75.215			1433.96	59.714	115.407
				1443.4	92.175	83.3029			1436.62	31.565	76.064			1443.4	63.837	117.601
				1452.83	94.686	82.9562			1446.01	32.988	76.99			1452.83	67.377	119.794
				1462.26	97.197	81.9704			1455.4	34.849	78.139			1462.26	71.083	121.987
				1471.7	99.708	81.0197			1464.79	36.347	79.443			1471.7	75.206	123.592
				1481.13	102.219	80.0058			1474.18	37.747	80.747			1481.13	79.329	125.174
				1490.57	104.73	79.3285			1483.57	38.94	82.052			1490.57	83.452	126.744
				1500	106.945	78.354			1492.96	40.972	83.356			1500	87.554	128.761
				1509.43	108.752	77.7883			1502.35	42.605	84.596			1509.43	91.327	130.45
				1518.87	111.077	76.6494			1511.74	44.43	85.466			1518.87	94.822	131.988
				1528.3	112.642	75.7093			1521.13	46.66	86.392			1528.3	98.945	133.524
				1537.74	114.208	74.9781			1530.52	48.398	87.317			1537.74	103.068	135.267
				1547.17	115.774	73.708			1539.91	50.119	88.242			1547.17	107.191	136.667
				1556.6	117.339	72.438			1549.3	52.17	89.168			1556.6	111.314	138.3
				1566.04	119.744	71.1679			1558.68	53.577	90.093			1566.04	115.437	139.955
				1575.47	121.471	69.8978			1568.08	55.793	91.018			1575.47	119.384	141.126
				1584.91	123.036	68.6277			1577.46	57.084	91.943			1584.91	122.593	142.09
				1594.34	124.602	67.3577			1586.85	59.265	93.737			1594.34	125.751	143.055
				1603.77	126.168	65.327			1596.24	60.701	94.794			1603.77	128.91	144.02
				1613.21	127.734	63.8175			1605.63	62.724	95.719			1613.21	132.068	145.098
				1622.64	128.715	62.5474			1615.02	64.954	97.289			1622.64	135.226	145.969
				1632.08	129.865	60.6571			1624.41	67.139	98.57			1632.08	138.384	146.915
				1641.51	131.185	59.0073			1633.8	68.704	99.99			1641.51	141.543	147.879
				1650.94	132.087	57.3834			1643.19	70.725	101.42			1650.94	144.701	148.844
				1660.38	133.197	55.4059			1652.58	72.871	102.691			1660.38	147.51	149
				1669.81	133.975	53.547			1661.97	75.371	104.541			1669.81	150.322	149.774
				1679.24	134.829	51.7182			1671.36	78.33	106.196			1679.24	153.216	150
				1688.68	135.916	49.6284			1680.75	80.559	107.242			1688.68	156.111	150.704
				1698.11	136.212	47.8419			1690.14	82.789	109.093			1698.11	158.337	151
				1707.55	136.58	46.1168			1699.53	85.018	110.943			1707.55	160.899	151.633
				1716.98	137.803	44.7299			1708.92	87.737	112.387			1716.98	163.196	151.994
				1726.41	138.099	43.135			1718.31	90.329	113.674			1726.41	165.283	152
				1735.85	139.105	41.3236			1727.7	92.706	115.337			1735.85	167.598	152
				1745.28	139.69	40.0365			1737.09	95.608	116.082			1745.28	169.791	152
				1754.72	139.508	38.7664			1746.48	98.183	117.208			1754.72	171.915	152
				1764.15	139.457	37.4963			1755.87	100.918	118.175			1764.15	173.844	152
				1773.59	139.577	36.1606			1765.26	104.072	118.599			1773.59	175.774	152
				1783.02	139.219	34.1675			1774.65	107.227	119.374			1783.02	177.704	152
				1792.45	138.569	32.6861			1784.04	110.381	120.299			1792.45	179.633	152
				1801.89	138.482	31.4161			1793.43	113.342	121			1801.89	181.391	152
				1811.32	138.27	30.635			1802.82	115.655	121.149			1811.32	182.985	152
				1820.76	137.62	29.8759			1812.21	118.149	122.028			1820.76	184.211	151.806
				1830.19	136.985	28.6114			1821.6	120	122			1830.19	185.208	151
				1839.62	136.661	27.8898			1830.99	121.851	122.575			1839.62	186.585	150.937
				1849.06	136.336	27.2451			1840.38	123.495	122.242			1849.06	187.739	150.261
				1858.49	136.011	27			1849.77	124.882	122.67			1858.49	188.07	149.932
				1867.92	135.262	26.576			1859.15	126.556	122.485			1867.92	189.035	148.992
				1877.36	134.361	26			1868.55	128.253	122.666			1877.36	190	148.5
				1886.79	133.987	26			1877.93	130.777	123			1886.79	190.965	148.008
				1896.23	132.714	26			1887.32	132.954	123.477			1896.23	191	147.068
				1905.66	131.81	26			1896.71	135.206	123.982			1905.66	191	146.106
				1915.09	131.124	26			1906.1	137.655	124.193			1915.09	191.859	145.141
				1924.53	130.474	26			1915.49	139.505	124.211			1924.53	192	144.325
				1933.96	129.504	26			1924.88	141.356	124			1933.96	191.917	143.211
				1943.4	128.428	26			1934.27	143.206	123.944			1943.4	191.653	142.246
				1952.83	127.604	25.7628			1943.66	145.057	123.075			1952.83	191.389	141.561
				1962.26	126.607	25.438			1953.05	146.617	122.71			1962.26	191.126	140.442
				1971.7	125.618	25.1131			1962.44	148.075	122.317			1971.7	191	139.352
				1981.13	124.073	25			1971.83	149.608	121.184			1981.13	191	138.754
				1990.57	122.719	25			1981.22	151.137	120.679			1990.57	190.615	137.563
				2000	121.799	24.6605			1990.61	152.49	119.526			2000	190.032	136.457
				2009.43	120.102	23.9368			2000	154.16	118.222			2009.43	189.492	135.394
				2018.87	118.043	23.4891			2009.39	156.01	116.918			2018.87	188.784	133.814
				2028.3	116.099	23.1265			2018.78	157.449	115.613			2028.3	188.157	132.248
				2037.74	114.476	22.6924			2028.17	158.711	113.954			2037.74	187.598	130.607
				2047.17	112.361	22			2037.56	160.562	112.005			2047.17	186.384	129.109
				2056.6	110.314	21.9468			2046.95	162.206	110.495			2056.6	185.156	127.498
				2066.04	108.574	21			2056.34	163.263	108.397			2066.04	183.927	125.861
				2075.47	106.148	21			2065.73	165.057	107.045			2075.47	182.739	124.448
				2084.91	103.822	20.2927			2075.12	165.978	104.803			2084.91	181.705	122.705
				2094.34	101.842	20			2084.51	166.907	102.577			2094.34	180.241	121.241
				2103.77	99.457	19.208			2093.9	167.843	100.359			2103.77	179.013	119.986
				2113.21	97.007	19			2103.29	168.758	98.03			2113.21	177.663	118.675
				2122.64	95.092	18.2909			2112.68	169.683	95.889			2122.64	175.555	116.829
				2132.07	92.775	17.7434			2122.07	170.485	93.536			2132.07	174.276	114.899
				2141.51	90.387	17.1138			2131.45	170.766	90.928			2141.51	172.083	112.955
				2150.94	88.335	16.9697			2140.84	171.054	88.32			2150.94	169.889	110.057
				2160.38	86.101	16.3309			2150.24	171.284	85.872			2160.38	167.696	107.166
				2169.81	83.766	16			2159.62	171.67	83.103			2169.81	165.503	104.564
				2179.24	81.226	16			2169.01	171.986	80.513			2179.24	163.309	102.259
				2188.68	78.686	15.893			2178.4	172.096	78.22			2188.68	161.116	99.276
				2198.11	76.224	15.2399			2187.79	172.29	75.259			2198.11	158.922	96.496
				2207.55	73.796	15			2197.18	172.845	72.823			2207.55	156.729	93.693
				2216.98	72.066	14.865			2206.57	172.466	70.096			2216.98	154.533	90.801
				2226.41	69.578	14			2215.96	172.948	67.378			2226.41	151.826	87.905
				2235.85	67.968	13.9749			2225.35	172.709	64.288			2235.85	149.673	85.325
				2245.28	65.743	13.0202			2234.74	172.33	61.907			2245.28	147.248	82.822
				2254.72	63.874	12.4216			2244.13	171.951	59.023			2254.72	144.783	80.2
				2264.15	62.189	12.0061			2253.52	171.572	56.448			2264.15	142.568	77.327
				2273.59	59.825	11.7733			2262.91	170.706	54.219			2273.59	140.374	74.432
				2283.02	57.74	11.0978			2272.3	169.814	51.654			2283.02	138.181	71.538
				2292.45	55.724	11			2281.69	169.098	49.325			2292.45	135.987	68.643
				2301.89	53.938	10.2663			2291.08	168.057	47.474			2301.89	133.377	65.749
				2311.32	52.005	10			2300.47	167.228	45.302			2311.32	130.601	62.854
				2320.76	50.08	10			2309.86	166.299	43.152			2320.76	128.407	59.96
				2330.19	48.292	9.4019			2319.25	165.881	41.846			2330.19	125.902	57.065
				2339.62	47.022	9			2328.64	164.577	40.056			2339.62	123.02	54.171
				2349.06	45.752	9			2338.03	164.162	38.366			2349.06	120.827	51.276
				2358.49	44.482	9			2347.42	163.607	37.186			2358.49	118.427	48.588
				2367.93	43.212	9			2356.81	162.51	36.26			2367.93	115.621	46.487
				2377.36	41.942	9			2366.2	162.026	35.335			2377.36	113.111	43.729
				2386.79	40.85	9			2375.59	160.704	34.265			2386.79	110.053	41.799
				2396.23	39.857	9			2384.98	159.021	33.485			2396.23	107.794	39.859
				2405.66	38.131	9			2394.37	157.84	32.559			2405.66	104.666	37.666
				2415.09	36.861	9			2403.76	156.655	32			2415.09	102.472	35.472
				2424.53	35.591	9			2413.15	154.972	31.747			2424.53	99.319	33.279
				2433.96	34.321	8.2967			2422.53	153.483	31			2433.96	97.085	32.015
				2443.4	33.895	8			2431.93	151.606	30.911			2443.4	94.892	29.892
				2452.83	32.781	8			2441.31	149.928	30			2452.83	92.698	27.698
				2462.26	32.223	7.2883			2450.7	148.624	30			2462.26	91.207	26.207
				2471.7	31.898	7			2460.09	146.62	30			2471.7	89.312	24.406
				2481.13	31.573	7			2469.48	145.015	29.858			2481.13	87.406	22.503
				2490.57	31.248	6.4526			2478.87	143.711	29.111			2490.57	85.824	21.286
				2500	30.962	6			2488.26	141.784	29			2500	84.35	19.703
				2509.43	30.599	6			2497.65	139.931	28.828			2509.43	82.538	18.357
				2518.87	30.274	6			2507.04	137.955	28.156			2518.87	80.612	17.392
				2528.3	29.949	6			2516.43	136.478	27.512			2528.3	78.854	16.427
				2537.74	29.453	5.8971			2525.82	134.545	27			2537.74	77.462	16
				2547.17	28.847	5.2993			2535.21	132.633	26.68			2547.17	75.88	15.497
				2556.6	28	5			2544.6	130.207	25.958			2556.6	74.533	15
				2566.04	28	4.9616			2553.99	128.185	25.372			2566.04	73.568	14.568
				2575.47	28	4.3248			2563.38	125.948	24.911			2575.47	72.589	14
				2584.91	28	4			2572.77	123.347	24			2584.91	71.638	14
									2582.16	121.383	24			2594.34	71	14
									2591.55	119.124	23.12			2603.77	70.709	14
									2600.94	116.515	22.645			2613.21	69.744	14
									2610.33	114.502	22.049			2622.64	69	14
									2619.72	112.299	21.353			2632.07	68.887	14
									2629.11	109.691	21			2641.51	68.111	14
									2638.5	106.585	20.503			2650.94	67.985	14
									2647.89	103.474	19.856			2660.38	67.555	14
									2657.28	100.518	19.183			2669.81	67	14
									2666.67	96.985	18.656			2679.24	67	14
									2676.06	93.649	17.905			2688.68	66.816	14
									2685.45	90.918	17.126			2698.11	66.548	14
									2694.84	87.433	16.989			2707.55	66.027	14
									2704.22	84.825	16.402			2716.98	66	14
									2713.61	82.216	16.001			2726.41	66	14
									2723.01	79.608	15.694			2735.85	66	14
									2732.39	76.812	15.062			2745.28	65.411	14
									2741.78	74.392	15			2754.72	65	13.271
									2751.17	71.488	14.399			2764.15	64.793	13
									2760.56	69.062	14			2773.59	64.149	13
									2769.95	66.236	13.403			2783.02	64	12.377
									2779.34	63.603	12.624			2792.45	63.375	12
									2788.73	61.056	11.698			2801.89	62.804	12
									2798.12	58.144	10.773			2811.32	62.184	12
									2807.51	55.796	10			2820.76	61.575	12
									2816.9	52.686	9.775			2830.19	61	12
									2826.29	50.457	9			2839.62	60.588	12
									2835.68	48.303	9			2849.06	60	12
									2845.07	45.997	9			2858.49	59.658	12
									2854.46	44.546	9			2867.93	58.693	12
									2863.85	42.539	9			2877.36	58	11.729
									2873.24	40.938	8.728			2886.79	57.764	11
									2882.63	39.08	8.084			2896.23	56.801	10.801
									2892.02	36.851	8			2905.66	55.958	10
									2901.41	35.026	8			2915.09	55.349	10
									2910.8	33.392	7.67			2924.53	54.195	10
									2920.19	31.162	7			2933.96	53.895	10
									2929.58	29.113	6.873			2943.4	52.975	10
									2938.97	27.809	6			2952.83	52.01	10
									2948.36	26.474	5.986			2962.26	51.045	10
									2957.75	24.245	5.194			2971.7	49.977	10
									2967.14	23.119	5			2981.13	48.749	10
									2976.53	21.709	4.516			2990.57	47.52	10
									2985.92	20.289	4.006			3000	46.291	10
									2995.3	19.343	4			3009.43	45.063	10
									3004.7	17.988	3.571			3018.87	43.834	10
									3014.08	16.492	3			3028.3	42.383	9.291
									3023.47	15.567	3			3037.74	41.327	9
									3032.86	14.329	3			3047.17	40.148	9
									3042.25	12.716	3			3056.6	38.92	8.397
									3051.64	11.791	3			3066.04	37.691	8
									3061.03	10.856	3			3075.47	36.467	7.467
									3070.42	9.552	3			3084.91	35.503	7
									3079.81	8.247	3			3094.34	34.538	6.754
									3089.2	7.09	3			3103.77	33.573	6.117
									3098.59	6.561	3			3113.21	32.548	5.608
									3107.98	5.335	2.312			3122.64	31.078	5
									3117.37	4.806	2			3132.07	29.678	5
									3126.76	4.131	2			3141.51	28.714	4.714
									3136.15	3.445	1.445			3150.94	27.411	4
									3145.54	2.806	1			3160.38	25.784	4
									3154.93	2.123	1			3169.81	24.703	4
									3164.32	1.945	0.566			3179.24	22.947	4
									3173.71	1.443	0			3188.68	21.719	3.889
									3183.1	1.054	0			3198.11	20.49	3
									3192.49	0.972	0			3207.55	19.249	3
									3201.88	0.303	0			3216.98	17.99	3
									3211.27	0	0			3226.41	16.053	3
									3220.66	0	0			3235.85	14.607	3
									3230.05	0	0			3245.28	13.125	3
									3239.44	0	0			3254.72	11.269	3
									3248.83	0	0			3264.15	9.938	3
									3258.22	0	0			3273.59	8.661	2.206
									3267.61	0	0			3283.02	7.287	2
									3276.99	0	0			3292.45	6.256	2
									3286.39	0	0			3301.89	5.312	1.768
									3295.78	0	0			3311.32	4.347	1.139
									3305.16	0	0			3320.76	3.466	1
									3314.55	0	0			3330.19	3	0.417
									3323.94	0	0			3339.62	2.452	0
									3333.33	0	0			3349.06	2	0
									3342.72	0	0			3358.49	1.523	0
									3352.11	0	0			3367.93	1	0
									3361.5	0	0			3377.36	0.818	0
									3370.89	0	0			3386.79	0.181	0
									3380.28	0	0			3396.23	0	0
									3389.67	0	0			3405.66	0	0
									3399.06	0	0			3415.09	0	0
									3408.45	0	0			3424.53	0	0
									3417.84	0	0			3433.96	0	0
									3427.23	0	0			3443.4	0	0
									3436.62	0	0			3452.83	0	0
									3446.01	0	0			3462.26	0	0
									3455.4	0	0			3471.7	0	0
									3464.79	0	0			3481.13	0	0
									3474.18	0	0			3490.57	0	0
									3483.57	0	0			3500	0	0
									3492.96	0	0			3509.43	0	0
									3502.35	0	0			3518.87	0	0
									3511.74	0	0			3528.3	0	0
									3521.13	0	0			3537.74	0	0
									3530.52	0	0			3547.17	0	0
									3539.91	0	0			3556.6	0	0
									3549.3	0	0			3566.04	0	0
									3558.69	0	0			3575.47	0	0
									3568.07	0	0			3584.91	0	0
									3577.47	0	0			3594.34	0	0
									3586.85	0	0			3603.77	0	0
									3596.24	0	0			3613.21	0	0
									3605.63	0	0			3622.64	0	0
									3615.02	0	0			3632.07	0	0
									3624.41	0	0			3641.51	0	0
									3633.8	0	0			3650.94	0	0
									3643.19	0	0			3660.38	0	0
														3669.81	0	0
														3679.24	0	0
														3688.68	0	0
														3698.11	0	0
														3707.55	0	0
														3716.98	0	0
														3726.41	0	0
														3735.85	0	0
														3745.28	0	0
														3754.72	0	0

## Sheet: Figure 1e
							No contact
						Dark/%	93.75	78.5714	63.6364	79.4872	76.9231	89.4737	62.5	75	60.2941	69.3878	61.1651	72.3077
						Light/%	28.5714	28.125	22.0339	14.2857	28.2051	15.7895	26.8293	44.6429	45	40	37.5	19.0476
							Contact
						Dark/%	6.25	21.4286	36.3636	20.5128	23.0769	10.5263	37.5	25	39.7059	30.6122	38.8349	27.6923
						Light/%	71.4286	71.875	77.9661	85.7143	71.7949	84.2105	73.1707	55.3571	55	60	62.5	80.9524

## Sheet: Figure 1f
							No contact
						Dark/%	28.5714	28.125	22.0339	14.2857	28.2051	15.7895	26.8293	44.6429	45	40	37.5	19.0476
						Light/%	64.7059	62.5	82.0513	75	63.1579	92.3077	74.0741	84.6154	88.2353	68.75	69.5652	62.5
							Contact
						Dark/%	71.4286	71.875	77.9661	85.7143	71.7949	84.2105	73.1707	55.3571	55	60	62.5	80.9524
						Light/%	35.2941	37.5	17.9487	25	36.8421	7.69231	25.9259	15.3846	11.7647	31.25	30.4348	37.5

## Sheet: Figure 2b
	0 s					20 s					40 s					140 s					160 s					180 s
Distance/nm	LAMP–mCherry–CRY2	TOM20–CIB–GFP			Distance/nm	LAMP–mCherry–CRY2	TOM20–CIB–GFP			Distance/nm	LAMP–mCherry–CRY2	TOM20–CIB–GFP			Distance/nm	LAMP–mCherry–CRY2	TOM20–CIB–GFP			Distance/nm	LAMP–mCherry–CRY2	TOM20–CIB–GFP			Distance/nm	LAMP–mCherry–CRY2	TOM20–CIB–GFP
0	0	44			0	0	8			0	52	23			0	177	116			0	192	201			0	15	176
7.57576	0	64.4			7.57576	0	22.607			7.57576	55.659	39.363			7.57576	183.844	133.967			7.57576	194.533	206.067			7.57576	18.198	179.341
15.1515	0	83.933			15.1515	0	41.13			15.1515	56.978	57.19			15.1515	190.689	149.8			15.1515	196.2	211.867			15.1515	20.289	182.469
22.7273	4.2	102.6			22.7273	0	62.12			22.7273	61.059	75.901			22.7273	196.967	160.667			22.7273	196.4	218.3			22.7273	25.023	185.36
30.303	8.467	121.4			30.303	0.454	84.28			30.303	65.803	95.33			30.303	201.638	168.378			30.303	197.4	224.267			30.303	26.512	188.236
37.8788	11.333	139.833			37.8788	3.422	107.005			37.8788	70.553	116.67			37.8788	204.833	174.944			37.8788	198.5	229			37.8788	27.966	190.966
45.4545	15.4	155.8			45.4545	11.087	130.186			45.4545	75.63	138.985			45.4545	206.636	180.933			45.4545	199.2	233.2			45.4545	26.056	192.899
53.0303	17.267	164.4			53.0303	21.933	151.671			53.0303	81.533	157.734			53.0303	206.663	186.922			53.0303	199	237.767			53.0303	21.528	194.382
60.6061	20.733	170.6			60.6061	35.284	164.826			60.6061	87.477	169.261			60.6061	207.156	192.067			60.6061	198	240.733			60.6061	14.64	195.069
68.1818	24.8	176.4			68.1818	48.868	173.011			68.1818	93.505	178.586			68.1818	206.39	196.71			68.1818	197.5	244.1			68.1818	6.261	195.157
75.7576	28.667	181.333			75.7576	61.61	180.652			75.7576	99.525	187.967			75.7576	205.778	200.778			75.7576	197	246.667			75.7576	2.358	195.645
83.3333	31.367	185.867			83.3333	74.564	187.533			83.3333	104.538	196.275			83.3333	205.256	204.75			83.3333	194.4	248.333			83.3333	0.422	195.865
90.9091	32.2	188.8			90.9091	88.612	193.308			90.9091	111.918	203.791			90.9091	203.4	208.067			90.9091	190.4	249.8			90.9091	0.000884	195.944
98.4848	31	191.033			98.4848	101.492	197.935			98.4848	122.286	211			98.4848	199.548	211.489			98.4848	186.833	250.9			98.4848	0	194.382
106.061	27.533	193.133			106.061	113.572	201.916			106.061	132.976	217.692			106.061	196.415	214.6			106.061	183.6	251			106.061	0	191.844
113.636	28.5	194			113.636	126.72	205.23			113.636	144.251	223.945			113.636	193.528	217.5			113.636	179.5	250.5			113.636	0	188.989
121.212	30.333	194			121.212	139.96	207.435			121.212	153.603	229.275			121.212	189.178	220.4			121.212	174.533	250			121.212	0	185.555
128.788	29.967	195			128.788	151.529	208.837			128.788	159.506	233.846			128.788	183.644	223.844			128.788	170.3	249.5			128.788	0	180.875
136.364	31	196			136.364	157.935	210.239			136.364	164.872	237.055			136.364	177.4	226.56			136.364	167.4	247.2			136.364	0	176.022
143.939	33.833	195.533			143.939	162.641	211.641			143.939	169.27	239.78			143.939	171.033	229.08			143.939	163.367	244.6			143.939	0	170.58
151.515	37.333	194.667			151.515	166.435	213.043			151.515	174.121	242.143			151.515	164.667	231.889			151.515	155.667	241.333			151.515	0	163.288
159.091	41.9	193.6			159.091	169.467	213.957			159.091	178.692	243			159.091	158.3	233.933			159.091	139.9	237			159.091	0	154.293
166.667	46.267	191.867			166.667	172.478	214.478			166.667	183.142	242.889			166.667	149.133	235.471			166.667	123.333	232.533			166.667	0	136.888
174.242	48.7	190.133			174.242	175.5	214.812			174.242	187.229	242.033			174.242	137.815	237.341			174.242	112.1	226.467			174.242	0	117.337
181.818	52	188.4			181.818	177.043	214.522			181.818	191.099	239.495			181.818	124.436	238.533			181.818	102.6	221.2			181.818	0	97.768
189.394	55.333	186.667			189.394	178.355	215.033			189.394	195.176	237.593			189.394	112	239.333			189.394	92.5	214.667			189.394	0	77.779
196.97	61.8	183.867			196.97	181.565	214.522			196.97	198.49	235.286			196.97	98.497	239.525			196.97	78.133	207.733			196.97	0	59.031
204.546	71.4	180.8			204.546	184.315	212.924			204.546	201.385	231.802			204.546	85.11	238.9			204.546	61.1	199.9			204.546	0	41.19
212.121	83.733	178.2			212.121	185.652	211.217			212.121	204	227.462			212.121	72.439	238.378			212.121	44.333	191.867			212.121	0	25.264
219.697	97.8	175.733			219.697	186.533	209.511			219.697	205.797	223.061			219.697	61.508	236.9			219.697	33.067	184.533			219.697	0	11.74
227.273	112	174			227.273	187.388	207.761			227.273	206.916	217.938			227.273	53.444	234.333			227.273	24	175			227.273	0	2.865
234.849	123.4	171.4			234.849	188.144	204.826			234.849	209.154	213.44			234.849	45.031	230.957			234.849	15.367	165.833			234.849	0	0
242.424	136.8	168.8			242.424	189.123	201.304			242.424	210.604	208.962			242.424	35.871	226.624			242.424	6.6	151.533			242.424	0	0
250	148.8	166.5			250	190	197.783			250	211.637	204.552			250	28.188	222.133			250	1.3	131.6			250	0	0
257.576	158.333	164.6			257.576	190	194.261			257.576	212.53	199.411			257.576	24.179	216.111			257.576	0	111.133			257.576	0	0
265.151	163.833	162.667			265.151	189.185	190.447			265.151	213.615	195.195			265.151	22.444	208.54			265.151	0	92			265.151	0	0
272.727	168.8	160.6			272.727	188.304	186.27			272.727	214.099	191.538			272.727	21.24	201			272.727	0	74.8			272.727	3.03	0
280.303	173.233	159.3			280.303	188	181.295			280.303	212.758	187.728			280.303	18.633	193.778			280.303	0	58.2			280.303	11.416	0
287.879	177.733	158.133			287.879	187.325	176.717			287.879	211.022	184.629			287.879	17.326	186.044			287.879	0	45.733			287.879	23.764	0
295.454	181.7	157.4			295.454	186.403	171.978			295.454	208.429	182.143			295.454	19.269	177.832			295.454	0	35.2			295.454	37.027	0
303.03	186.667	156.667			303.03	185.261	167.064			303.03	206.549	179.659			303.03	21.728	169.173			303.03	0	29			303.03	50.951	0.404
310.606	190.6	155.133			310.606	183.87	163.331			310.606	204.22	176.471			310.606	24.311	161.56			310.606	0	25.5			310.606	66.079	2.528
318.182	193.8	153.6			318.182	181.696	157.769			318.182	202.077	174.047			318.182	27.733	149.253			318.182	0	25.4			318.182	80.831	7.701
325.758	195.267	150.8			325.758	179.41	151.41			325.758	199.681	172.032			325.758	28	134.004			325.758	0	29.1			325.758	95.034	15.365
333.333	196	149.2			333.333	177.2	144.401			333.333	196.209	169.725			333.333	30.52	121.335			333.333	0.667	34.467			333.333	109.382	26.753
340.909	196	146.5			340.909	174.522	138.607			340.909	192.182	166.923			340.909	38	110.5			340.909	5.5	44.5			340.909	122.618	38.247
348.485	196	144.667			348.485	171.5	134.25			348.485	187.533	163.077			348.485	47.571	102.476			348.485	12.067	57.133			348.485	137.337	49.404
356.061	196	141.1			356.061	168.859	131.464			356.061	181.897	158.989			356.061	55.893	98.911			356.061	22.933	70.367			356.061	150.847	59.618
363.636	196	137.4			363.636	166.879	128.28			363.636	176.735	150.626			363.636	63.809	97.88			363.636	34	85.8			363.636	160.213	69.18
371.212	194.567	133.733			371.212	166.283	125.989			371.212	171	140			371.212	72.82	99.118			371.212	45.333	105.067			371.212	167.169	80.079
378.788	193	130.333			378.788	164.296	122.812			378.788	164.54	128.714			378.788	81.642	102.593			378.788	59	125.333			378.788	172.022	90.748
386.364	191.4	127.3			386.364	161.375	121.136			386.364	154.929	117.154			386.364	89.03	108.433			386.364	71.7	143.6			386.364	174.713	100.809
393.939	187.8	123.667			393.939	158.414	120.522			393.939	138	104.857			393.939	95.765	117.356			393.939	85.867	158.533			393.939	176.124	111.146
401.515	182.733	120.8			401.515	154.576	120.882			401.515	118.132	91.64			401.515	105.733	128.822			401.515	98.6	166.467			401.515	176.7	120.663
409.091	176.8	118.8			409.091	148.39	121.196			409.091	98.549	79.607			409.091	115.36	140.8			409.091	111.4	174.4			409.091	179.2	129.213
416.667	169.5	117			416.667	141.371	120.957			416.667	80.609	65.846			416.667	123	152.818			416.667	122.167	181.667			416.667	183.337	136.341
424.242	161.8	115.867			424.242	134.217	120.932			424.242	62.692	53.734			424.242	130.155	161.111			424.242	132.867	187.667			424.242	187.974	145.2
431.818	149.2	114.6			431.818	125.803	121.391			431.818	44.769	41.947			431.818	137.772	167.367			431.818	144.1	192.5			431.818	189.273	152.891
439.394	131.733	113.667			439.394	115.514	121.609			439.394	27.402	30.338			439.394	146.889	173.356			439.394	154.133	197.067			439.394	190.188	158.121
446.97	112.8	112.033			446.97	102.34	121.826			446.97	12.424	19.814			446.97	153.2	178.389			446.97	161.467	201.467			446.97	190.48	161.938
454.546	94	111			454.546	89.1	122			454.546	1.814	10.473			454.546	156	183			454.546	166	205			454.546	190.685	165.483
462.121	75.267	111.833			462.121	78.402	122.096			462.121	0.037	4.927			462.121	156.144	188.089			462.121	169.167	207.733			462.121	190.281	167.686
469.697	58.733	112.533			469.697	68.783	121.509			469.697	0	0.647			469.697	156.044	192.178			469.697	172.467	209.733			469.697	189.022	170.377
477.273	43.5	114.5			477.273	59.457	120.596			477.273	0	0			477.273	156.9	195.6			477.273	175.9	210			477.273	185.952	173.011
484.849	29.8	117			484.849	49.813	119.522			484.849	0	0			484.849	157.563	198.919			484.849	179	210			484.849	180.847	175.494
492.424	18.833	118.5			492.424	38.5	118.598			492.424	0	0			492.424	157.111	201.833			492.424	180.167	211			492.424	175.48	177.315
500	9.8	120			500	28.358	117.386			500	0	0			500	155.133	203.467			500	181.2	212			500	171.31	179.202
507.576	2.8	121			507.576	17.196	115.978			507.576	0	0			507.576	153.044	204.985			507.576	181.967	212			507.576	165.408	181.933
515.152	0.067	122			515.152	8.709	113.87			515.152	0	0			515.152	147.889	206.515			515.152	182	212			515.152	159.544	184.015
522.727	0	124.8			522.727	2	114.75			522.727	0	0.327			522.727	142.433	209.002			522.727	180.7	211.2			522.727	147.892	186.281
530.303	0	127.667			530.303	0.104	116.152			530.303	0	6.166			530.303	131.889	210.654			530.303	178	210.333			530.303	134.417	187.809
537.879	0	128.533			537.879	0	117			537.879	0	13.901			537.879	125.3	212.313			537.879	173.333	211			537.879	123.438	189.135
545.455	0	130.6			545.455	0	117			545.455	0	22.967			545.455	119.4	213.36			545.455	169	211.2			545.455	113.74	190.953
553.03	0	133			553.03	0	117			553.03	0	33.505			553.03	112.233	214.722			553.03	164.167	211			553.03	102.553	192
560.606	0	133			560.606	0	117			560.606	0	45.176			560.606	102.711	215.978			560.606	158.533	211.867			560.606	89.281	192.614
568.182	0	132.5			568.182	0	117.121			568.182	0	57.372			568.182	90.861	217.167			568.182	148.5	211.5			568.182	78.067	194.36
575.758	0	133.733			575.758	0	119.824			575.758	0	68.097			575.758	74.838	218.356			575.758	136.733	211.133			575.758	70.112	195.36
583.333	0	134.1			583.333	0	122.574			583.333	0	80.538			583.333	59.882	219.519			583.333	124	211.633			583.333	61.383	197.08
590.909	0	133			590.909	0	125.271			590.909	0	92.714			590.909	46.796	220.733			590.909	111.6	211.4			590.909	50.939	198.411
598.485	0	132.267			598.485	0	127.898			598.485	0	104.566			598.485	34.36	221.667			598.485	97.467	211.5			598.485	39.929	198.843

## Sheet: Figure 2e
						Dark/%
					Round	20.2899	22.2222	7.40741	21.7391	19.0476	10	28.3019	30	17.2414	24.5614	10	26.3158
					Intermediate	15.942	22.2222	22.2222	26.087	23.8095	30	28.3019	23.3333	31.0345	28.0702	20	21.0526
					Tubular	57.971	50	59.2593	47.8261	53.9682	45	37.7358	40	44.8276	42.1053	45	36.8421
					Hyperfused	5.7971	5.55556	11.1111	4.34783	3.1746	15	5.66038	6.66667	6.89655	5.26316	25	15.7895
						20 min/%
					Round	29.4118	22.6191	31.5789	25.9259	45	53.5714	46.6667	40.9091	32.1429	38.3333	40	34.8837
					Intermediate	35.2941	27.3809	10.5263	33.3333	21.6667	14.2857	28.3333	13.6364	32.1429	23.3333	18.1818	32.5581
					Tubular	35.2941	46.4286	57.8947	37.037	30	32.1429	25	45.4545	35.7143	35	41.8182	27.907
					Hyperfused	0	3.57143	0	3.7037	3.33333	0	0	0	0	3.33333	0	4.65116
						40 min/%
					Round	50	41.8605	51.6129	48.1013	40	27.7778	37.8378	42.1053	37.5	46.729	49.0566	51.9231
					Intermediate	26.6667	30.2326	22.5806	24.0506	28.3333	38.8889	37.8378	21.0526	25	28.972	26.4151	28.8462
					Tubular	23.3333	27.907	25.8065	27.8481	31.6667	33.3333	24.3243	36.8421	37.5	24.2991	24.5283	19.2308
					Hyperfused	0	0	0	0	0	0	0	0	0	0	0	0

## Sheet: Figure 2g
						Dark/%
					Round	18	27.2727	35.5556	26.7857	29.1667	28.9474	34.1085	29.697	26.2626	32.0755	31.8966	31.7164
					Intermediate	20	18.1818	14.0741	16.0714	14.5833	15.7895	17.8295	21.2121	26.2626	19.4969	19.3966	19.0298
					Tubular	56	50	45.9259	50	47.9167	50	44.1861	44.8485	44.4444	44.6541	42.2414	43.2836
					Hyperfused	6	4.54545	4.44444	7.14286	8.33333	5.26316	3.87597	4.24242	3.0303	3.77359	6.46552	5.97015
						20 min/%
					Round	30.3571	44.8276	37.1795	31.7757	31.5151	34.7826	43.2432	49.3976	35.2941	32.4675	33.7662	31.3043
					Intermediate	19.6429	20.6897	14.1026	24.2991	19.3939	33.3333	29.7297	20.4819	19.8529	27.2727	22.7273	24.3478
					Tubular	46.4286	34.4828	46.1538	42.0561	46.0606	31.8841	27.027	28.9157	42.6471	36.3636	39.6104	43.0435
					Hyperfused	3.57143	0	2.5641	1.86916	3.0303	0	0	1.20482	2.20588	3.8961	3.8961	1.30435
						In dark for 24 h/%
					Round	30.9091	26.2712	21.6867	28.5714	34.6667	30.8642	28.3582	25	25.89	22.6667	31.8182	20.6897
					Intermediate	16.3636	21.1864	26.506	12.8571	16	19.7531	28.3582	16.0714	22.3301	22.6667	4.54545	18.9655
					Tubular	49.0909	48.3051	45.7831	54.2857	41.3333	45.679	38.806	51.7857	48.5437	45.3333	50	56.8965
					Hyperfused	3.63636	4.23729	6.0241	4.28571	8	3.7037	4.47761	7.14286	3.23625	9.33333	13.6364	3.44828

## Sheet: Figure 3b
							Dark/%
						Round	20.8333	11.6667	20	13.9706	10	21.4286	10.5263	6.89655	15.942	26.4368	11.8644	2.7027
						Intermediate	8.33333	10	6.95652	5.88235	15	5.49451	9.21053	13.7931	18.8406	6.89655	11.8644	5.40541
						Tubular	30.5556	43.3333	33.913	50	10	45.6044	48.6842	48.2759	36.2319	40.2299	27.1186	37.8378
						Hyperfused	40.2778	35	39.1304	30.1471	65	27.4725	31.5789	31.0345	28.9855	26.4368	49.1525	54.054
							20 min/%
						Round	24.6951	21.4286	24.5098	29.2683	24.1611	19.8198	22.2222	18.9655	24.4444	22.6562	23.1579	22.5806
						Intermediate	15.8537	19.3878	24.5098	20.3252	16.1074	26.1261	20	12.069	22.2222	24.2188	23.6842	21.5054
						Tubular	50.6098	46.9388	45.098	40.6504	46.9799	45.0451	46.6667	46.5517	48.8889	40.625	47.8947	43.0108
						Hyperfused	8.84146	12.2449	5.88235	9.7561	12.7517	9.00901	11.1111	22.4138	4.44444	12.5	5.26316	12.9032
							40 min/%
						Round	29.6296	28.9672	32.7801	32.7731	28.7425	30.6452	34.1772	32.1596	30.0518	35.6962	40.4553	36.3636
						Intermediate	18.0556	23.9295	25.5187	21.0084	20.9581	20.1613	17.7215	21.5962	19.6891	20.5063	25.5692	21.0227
						Tubular	42.5926	39.5466	37.7593	42.0168	40.7186	39.5161	42.4051	43.1925	38.8601	34.4304	33.0998	38.6364
						Hyperfused	9.72222	7.55668	3.94191	4.20168	9.58084	9.67742	5.6962	3.05164	11.399	9.36709	0.875657	3.97727

## Sheet: Figure 3c
							OCR (pmol/min)
					Time (minutes)		SLC25A46-/-				SLC25A46-/- + light				SLC25A46-/- + Transfection				SLC25A46-/- + Light + Transfection
					1.30009		9.62155	7.17289	7.50297		14.3756	14.2165	14.1902		6.87559	7.10193	7.01537		17.671	17.7225	17.8458
					7.88162		7.57828	5.4061	5.71736		10.6314	10.3904	9.64976		4.07692	4.16254	3.84758		12.6657	12.2652	12.4317
					14.4597		7.15687	5.14324	5.4316		9.08686	9.25731	8.47208		3.5367	3.83753	3.2313		10.6764	10.4931	10.633
					21.1986		5.90174	4.35704	3.87409		7.17641	7.57143	7.18481		3.21574	2.88491	2.4236		8.64602	8.22671	8.88994
					27.8056		3.71992	2.11272	2.42775		5.04511	5.44033	5.09373		2.00276	1.68311	1.42402		7.01767	6.66212	7.10942
					34.3757		2.42193	1.14139	1.32641		4.09094	4.31155	3.67894		1.33357	1.21547	0.987743		5.36334	5.2506	5.7554
					41.0707		10.6446	9.7517	9.23676		7.86408	9.12653	9.31511		4.79829	5.38058	4.30338		8.34235	8.8173	8.69805
					47.6712		12.7681	12.4363	10.9103		9.64808	10.9253	10.6637		6.72521	6.88929	5.88655		9.27558	9.96378	9.99377
					54.2525		14.0015	14.0314	11.9262		10.2811	11.5785	11.3839		7.71676	7.37998	6.4011		9.63792	10.6184	10.3274
					60.9237		4.53584	4.6283	3.21276		4.26367	4.21834	3.86911		2.2645	1.65874	0.771947		4.65838	5.16887	4.40803
					67.5029		1.6808	1.62529	1.58305		2.9818	2.293	1.85864		0.922632	0.603165	0.266461		2.39087	2.57545	2.4611
					74.13		0.827329	0.666241	0.847497		2.50788	1.50028	1.20189		0.43536	0.165515	0.083963		1.77636	1.71498	1.78257

## Sheet: Figure 3d
		SLC25A46-/- untreated	SLC25A46-/- + light	SLC25A46-/- + transfection	SLC25A46-/- + transfection + light
		8.1189	8.11351	3.62224	10.3781
		5.90741	8.61751	4.22486	10.7292
		6.21731	8.4608	4.32396	10.3405

## Sheet: Figure 3e
		SLC25A46-/- untreated versus SLC25A46-/- + light	SLC25A46-/- + transfection versus SLC25A46-/- + transfection + light
		-0.00539	6.75582
		2.7101	6.50432
		2.24348	6.01653

[truncated: 21 more sheets: Figure 3f, Figure 3g, Figure S2, Figure S5, Figure S9b, Figure S11b, Figure S14b, Figure S15b, Figure S16b, Figure S17b, Figure S18d, Figure S20d, Figure S21d, Figure S22c, Figure S22d, Figure S22e, Figure S24b, Figure S25a, Figure S29a, Figure S29b …]
